# Supplementary material for: Adsorption Characteristics and Mechanisms of Fe-Mn Oxide Modified Biochar for Pb(II) in Wastewater
Source: Int J Environ Res Public Health. 2022 Jul 10;19(14):8420. doi: 10.3390/ijerph19148420 (PMC9316531; doi:10.3390/ijerph19148420)
Supplement: Supplementary file 1 [file ijerph-19-08420-s001.zip]

Archive with 1 entries (1 files):
- ijerph-1764834-supplementary.pdf
